# Supplementary material for: Iron Status, Anemia, and Iron Interventions and Their Associations with Cognitive and Academic Performance in Adolescents: A Systematic Review
Source: Nutrients. 2022 Jan 5;14(1):224. doi: 10.3390/nu14010224 (PMC8746955; doi:10.3390/nu14010224)
Supplement: Supplementary file 1 [file nutrients-14-00224-s001.zip]

Archive with 1 entries (1 files):
- nutrients-1498904-supplementary.pdf
